# Supplementary material for: 3D-Printed Tumor Phantoms for Assessment of In Vivo Fluorescence Imaging Analysis Methods
Source: Mol Imaging Biol. Author manuscript; Available in PMC 2023 Mar 8. (PMC9970939; doi:10.1007/s11307-022-01783-5)
Supplement: S2 [file NIHMS1861120-supplement-S2.xlsx]

## Sheet: Summary
model	system	analysis method	Tumor concentration	Tumor ROI Mean	Tumor ROI Stdev	BG ROI Mean	BG ROI Stdev	BG type	SBR	SNR	CNR	CVR
Breast	FluOptics800	Threshold ROI	1000	0.575015	0.151475	0.0712147	0.040019	No BG	8.07438	14.3686	12.589	3.21564
Breast	FluOptics800	Circle ROI	1000	0.879339	0.0807146	0.0637149	0.0151087	No BG	13.8012	58.2009	53.9838	9.93253
Breast	Elevision	Threshold ROI	1000	0.679363	0.175091	0.0818808	0.0465297	No BG	8.29697	14.6006	12.8409	3.29794
Breast	Elevision	Circle ROI	1000	0.876442	0.137086	0.0767424	0.023419	No BG	11.4206	37.4245	34.1475	5.75026
Breast	FluOptics800	Threshold ROI	1000	0.563993	0.147179	0.098987	0.0383929	3% BG	5.69765	14.69	12.1118	3.05716
Breast	FluOptics800	Circle ROI	1000	0.893646	0.0621277	0.0958369	0.0234111	3% BG	9.32465	38.1718	34.0782	12.0166
Breast	Elevision	Threshold ROI	1000	0.590086	0.171591	0.0970705	0.0391255	3% BG	6.07895	15.0819	12.6009	2.80131
Breast	Elevision	Circle ROI	1000	0.92561	0.0875888	0.0935904	0.0157272	3% BG	9.89001	58.8543	52.9034	9.34963
Liver	FluOptics800	Threshold ROI	1000	0.708665	0.087156	0.126412	0.0598502	No BG	5.60598	11.8407	9.7285	5.50713
Liver	FluOptics800	Circle ROI	1000	0.725426	0.201385	0.125739	0.0198702	No BG	5.76931	36.5082	30.1802	2.96343
Liver	Elevision	Threshold ROI	1000	0.760481	0.111683	0.0708321	0.0245258	No BG	10.7364	31.0074	28.1193	6.03135
Liver	Elevision	Circle ROI	1000	0.804169	0.256123	0.0662083	0.00488807	No BG	12.146	164.517	150.972	2.88075
Liver	FluOptics800	Threshold ROI	1000	0.728811	0.0894303	0.0989023	0.050451	3% BG	7.36901	14.4459	12.4856	6.13471
Liver	FluOptics800	Circle ROI	1000	0.731698	0.22851	0.0939151	0.0141117	3% BG	7.79106	51.8503	45.1952	2.78575
Liver	Elevision	Threshold ROI	1000	0.726387	0.0995217	0.0546087	0.0192977	3% BG	13.3017	37.6411	34.8113	6.62664
Liver	Elevision	Circle ROI	1000	0.734272	0.266227	0.0503124	0.00449492	3% BG	14.5943	163.356	152.163	2.56872
Sarcoma	FluOptics800	Threshold ROI	1000	0.643887	0.138187	0.113041	0.0468558	No BG	5.69604	13.7419	11.3294	3.63806
Sarcoma	FluOptics800	Circle ROI	1000	0.929022	0.0265383	0.0848269	0.0440246	No BG	10.952	21.1024	19.1756	16.4225
Sarcoma	Elevision	Threshold ROI	1000	0.633113	0.159075	0.0858468	0.0437844	No BG	7.37492	14.4598	12.4991	3.31696
Sarcoma	Elevision	Circle ROI	1000	0.943253	0.0398827	0.0780749	0.0126443	No BG	12.0814	74.5989	68.4242	20.6787
Sarcoma	FluOptics800	Threshold ROI	1000	0.644869	0.134888	0.132289	0.0466968	3% BG	4.87468	13.8097	10.9767	3.59094
Sarcoma	FluOptics800	Circle ROI	1000	0.933714	0.0224244	0.131849	0.0187915	3% BG	7.08169	49.6881	42.6717	27.4076
Sarcoma	Elevision	Threshold ROI	1000	0.603987	0.151424	0.116342	0.0412256	3% BG	5.19148	14.6508	11.8287	3.10729
Sarcoma	Elevision	Circle ROI	1000	0.941028	0.0265411	0.117459	0.0162522	3% BG	8.01156	57.9017	50.6745	26.4628
