# Supplementary material for: 3D-Printed Tumor Phantoms for Assessment of In Vivo Fluorescence Imaging Analysis Methods
Source: Mol Imaging Biol. Author manuscript; Available in PMC 2023 Mar 8. (PMC9970939; doi:10.1007/s11307-022-01783-5)
Supplement: S1 [file NIHMS1861120-supplement-S1.xlsx]

## Sheet: 5mm Diameter
analysis method	FG conc	BG conc	Mean of FG means	Mean of BG means	Stdev FG root sum of the squares	Stdev BG root sum of the squares	SBR Mean	SBR STD	SNR Mean	SNR STD	CNR Mean	CNR STD	CVR Mean	CVR STD
Tumor	30	0	4127.93	2697.71	412.3	828.955	1.53019	0.00435891	8.63447	0.0993693	2.9915	0.0184755	2.67723	0.0195748
Tumor	100	0	5396.12	2765.81	952.533	901.474	1.95079	0.0096843	10.3769	0.0941429	5.05733	0.038888	3.47583	0.0261991
Tumor	300	0	9081.2	2978.29	2668.72	1145.78	3.04908	0.0188297	13.7458	0.146726	9.23724	0.0812135	3.64292	0.0186633
Tumor	1000	0	16860.1	3484.84	6258.1	1670.56	4.83805	0.00613836	17.4999	0.105829	13.8827	0.0814268	3.57774	0.0185375
Tumor	30	30	8775.08	6275.73	567.624	3414.78	1.39821	0.00898856	4.4738	0.180055	1.27337	0.0378669	1.25592	0.0361378
Tumor	100	30	10122.3	6370.42	539.2	3483.08	1.58879	0.0095283	5.05958	0.183203	1.87441	0.0553329	1.85202	0.0528601
Tumor	300	30	13882.4	6580.48	2173.61	3645.49	2.10963	0.0126626	6.6146	0.164445	3.47871	0.0740238	2.98592	0.0475178
Tumor	1000	30	21912.4	7068.83	6114.06	4122.65	3.09975	0.0258447	9.22561	0.198546	6.24868	0.112967	3.49073	0.0347171
Circle Tumor	30	0	4467.68	2854.51	296.129	316.403	1.56483	0.0178881	24.8185	2.21715	8.94056	0.615717	6.46235	0.188814
Circle Tumor	100	0	6442.49	2877.05	506.051	322.003	2.23875	0.0462873	35.1454	3.23596	19.4145	1.50478	10.3271	0.872156
Circle Tumor	300	0	12109.9	2991.07	1391.79	369.644	4.05106	0.132092	57.271	4.17843	43.1421	3.48939	10.9871	0.611656
Circle Tumor	1000	0	24270	3270.9	2860.81	466.925	7.43744	0.415455	92.6393	12.9906	80.2441	11.8888	12.7139	1.62243
Circle Tumor	30	30	8420.67	7088.11	354.389	984.966	1.19035	0.0502224	15.5054	2.84126	2.3669	0.216192	2.21385	0.221938
Circle Tumor	100	30	10506.1	7234.8	402.002	989.539	1.45635	0.0758466	18.9046	2.47053	5.82113	0.411797	5.35251	0.281963
Circle Tumor	300	30	16412.2	7068.59	1113.3	1075.21	2.32827	0.131231	26.965	3.08654	15.2674	1.03016	10.467	0.336956
Circle Tumor	1000	30	29127.9	7292.27	2857	1145.3	4.01305	0.294037	44.2789	2.42891	33.1377	1.00495	12.3341	0.93249

## Sheet: 7.5mm Diameter
analysis method	FG conc	BG conc	Mean of FG means	Mean of BG means	Stdev FG root sum of the squares	Stdev BG root sum of the squares	SBR Mean	SBR STD	SNR Mean	SNR STD	CNR Mean	CNR STD	CVR Mean	CVR STD
Tumor	30	0	4127.93	2697.71	412.3	828.955	1.53019	0.00435891	8.63447	0.0993693	2.9915	0.0184755	2.67723	0.0195748
Tumor	100	0	5396.12	2765.81	952.533	901.474	1.95079	0.0096843	10.3769	0.0941429	5.05733	0.038888	3.47583	0.0261991
Tumor	300	0	9081.2	2978.29	2668.72	1145.78	3.04908	0.0188297	13.7458	0.146726	9.23724	0.0812135	3.64292	0.0186633
Tumor	1000	0	16860.1	3484.84	6258.1	1670.56	4.83805	0.00613836	17.4999	0.105829	13.8827	0.0814268	3.57774	0.0185375
Tumor	30	30	8775.08	6275.73	567.624	3414.78	1.39821	0.00898856	4.4738	0.180055	1.27337	0.0378669	1.25592	0.0361378
Tumor	100	30	10122.3	6370.42	539.2	3483.08	1.58879	0.0095283	5.05958	0.183203	1.87441	0.0553329	1.85202	0.0528601
Tumor	300	30	13882.4	6580.48	2173.61	3645.49	2.10963	0.0126626	6.6146	0.164445	3.47871	0.0740238	2.98592	0.0475178
Tumor	1000	30	21912.4	7068.83	6114.06	4122.65	3.09975	0.0258447	9.22561	0.198546	6.24868	0.112967	3.49073	0.0347171
Circle Tumor	30	0	4382.48	2841.99	336.501	395.526	1.54174	0.0140217	19.5968	2.18105	6.87285	0.650305	5.16216	0.238249
Circle Tumor	100	0	6206.25	2865.47	663.085	414.663	2.16536	0.0428279	26.1922	1.95561	14.0755	0.835756	7.40738	0.529056
Circle Tumor	300	0	11434.7	2984.34	1851.33	494.917	3.83407	0.135702	40.2106	2.2893	29.7294	2.03674	7.64166	0.365915
Circle Tumor	1000	0	22567	3280.39	4110.84	662.902	6.89828	0.406926	62.3201	11.5317	53.3558	10.3365	8.03856	0.552553
Circle Tumor	30	30	8454.27	7031.89	384.095	1411.1	1.20464	0.0496601	10.7608	1.73388	1.76014	0.138472	1.69354	0.140148
Circle Tumor	100	30	10361.8	7170.22	483.409	1436.99	1.44924	0.0743268	12.8266	1.64232	3.90995	0.289973	3.68618	0.2269
Circle Tumor	300	30	15790.6	7022.86	1565.16	1546.36	2.25443	0.124977	18.0025	1.9333	9.94226	0.585005	6.90558	0.194678
Circle Tumor	1000	30	27437.7	7268.21	4131.27	1676.28	3.79196	0.275977	28.3854	0.856419	20.8457	0.487927	7.85127	0.560109

## Sheet: 10mm Diameter
analysis method	FG conc	BG conc	Mean of FG means	Mean of BG means	Stdev FG root sum of the squares	Stdev BG root sum of the squares	SBR Mean	SBR STD	SNR Mean	SNR STD	CNR Mean	CNR STD	CVR Mean	CVR STD
Tumor	30	0	4127.93	2697.71	412.3	828.955	1.53019	0.00435891	8.63447	0.0993693	2.9915	0.0184755	2.67723	0.0195748
Tumor	100	0	5396.12	2765.81	952.533	901.474	1.95079	0.0096843	10.3769	0.0941429	5.05733	0.038888	3.47583	0.0261991
Tumor	300	0	9081.2	2978.29	2668.72	1145.78	3.04908	0.0188297	13.7458	0.146726	9.23724	0.0812135	3.64292	0.0186633
Tumor	1000	0	16860.1	3484.84	6258.1	1670.56	4.83805	0.00613836	17.4999	0.105829	13.8827	0.0814268	3.57774	0.0185375
Tumor	30	30	8775.08	6275.73	567.624	3414.78	1.39821	0.00898856	4.4738	0.180055	1.27337	0.0378669	1.25592	0.0361378
Tumor	100	30	10122.3	6370.42	539.2	3483.08	1.58879	0.0095283	5.05958	0.183203	1.87441	0.0553329	1.85202	0.0528601
Tumor	300	30	13882.4	6580.48	2173.61	3645.49	2.10963	0.0126626	6.6146	0.164445	3.47871	0.0740238	2.98592	0.0475178
Tumor	1000	30	21912.4	7068.83	6114.06	4122.65	3.09975	0.0258447	9.22561	0.198546	6.24868	0.112967	3.49073	0.0347171
Circle Tumor	30	0	4313.1	2824.4	366.18	479.425	1.52686	0.0121074	15.9045	1.75682	5.47853	0.520528	4.30101	0.219315
Circle Tumor	100	0	5999.98	2853.3	770.527	506.436	2.10231	0.0395557	20.6408	1.13621	10.8108	0.452206	5.9114	0.313855
Circle Tumor	300	0	10841.2	2979.72	2167.54	628.08	3.64116	0.131978	30.0598	1.96741	21.8132	1.71948	6.03314	0.142524
Circle Tumor	1000	0	21129.3	3290	4894.63	879.959	6.44262	0.401114	44.6771	9.20898	37.8073	8.15921	6.21363	0.27856
Circle Tumor	30	30	8506.21	6955.37	418.606	1828.72	1.22527	0.04762	8.29499	1.19811	1.48119	0.0902342	1.44068	0.0904528
Circle Tumor	100	30	10277.5	7092.45	499.38	1862.9	1.45325	0.0731662	9.79463	1.20982	3.0069	0.219063	2.89691	0.193614
Circle Tumor	300	30	15279	6961.87	1822.54	2016.03	2.20017	0.117702	13.32	1.28276	7.2156	0.341981	5.31333	0.0695428
Circle Tumor	1000	30	26015	7227.61	4886.08	2216.4	3.61532	0.260542	20.3287	0.421974	14.6756	0.551116	6.06545	0.290904
